# Supplementary material for: Cyclodextrin—Polymethylsilsesquioxane Combined System as a Perspective Iron Delivery System for Oral Administration
Source: Gels. 2024 Aug 30;10(9):564. doi: 10.3390/gels10090564 (PMC11431624; doi:10.3390/gels10090564)
Supplement: Supplementary file 1 [file gels-10-00564-s001.zip]

Archive with 1 entries (1 files):
- gels-3163221-supplementary.pdf
